# Supplementary material for: African Swine Fever Virus MGF 360-2L Disrupts Host Antiviral Immunity Based on Transcriptomic Analysis
Source: Vaccines (Basel). 2025 Aug 28;13(9):918. doi: 10.3390/vaccines13090918 (PMC12474291; doi:10.3390/vaccines13090918)
Supplement: Supplementary file 1 [file vaccines-13-00918-s001.zip]

Archive with 1 entries (1 files):
- vaccines-3806701-supplementary.pdf
